# Supplementary material for: Pattern of peripapillary capillary density loss in ischemic optic neuropathy compared to that in primary open-angle glaucoma
Source: PLoS One. 2018 Jan 10;13(1):e0189237. doi: 10.1371/journal.pone.0189237 (PMC5761857; doi:10.1371/journal.pone.0189237)
Supplement: S1 File — (0: control group; 1: Ischemic optic neuropathy group; 2: contralateral unaffected eye of ischemic optic neuropathy eyes; 4: open angle glaucoma group). (XLSX) [file pone.0189237.s001.xlsx]

## Sheet: OCTA.ModerateSeverePOAG.AION.re
Code	gender	age	eye	group	stage	VA	VFMD	VFPSD	VFVFI	AL	RNFLG	RNFLS	RNFLN	RNFLI	RNFLT	GCCG	GCCS	GCCI	skG	skPP	skS	skN	skI	skT	Whole PCD	Peripapillary PCD	Superior PCD	Nasal PCD	Inferior PCD	Temporal PCD
31	1	50.2055	1	0	0	0.15	-3.69	2.7	#NULL!	23.54	104	137	83	129	68	#NULL!	#NULL!	#NULL!	#NULL!	#NULL!	#NULL!	#NULL!	#NULL!	#NULL!	45.5606	46.0333	45.0235	45.5549	46.2264	47.3286
31	1	50.2055	2	0	0	0.04	-3.69	2.74	#NULL!	23.5	103	120	94	133	58	#NULL!	#NULL!	#NULL!	#NULL!	#NULL!	#NULL!	#NULL!	#NULL!	#NULL!	45.0883	45.725	45.8448	46.2786	45.6065	45.1702
32	1	68.474	1	0	0	0.1	1.01	1.51	100	21	86	110	72	123	40	#NULL!	#NULL!	#NULL!	2.88397	2.88738	2.71004	3.05564	3.1174	2.66644	38.2322	39.1773	38.4609	40.5702	39.9662	37.7119
32	1	68.474	2	0	0	0.1	1.11	1.95	99	21	87	119	78	117	37	#NULL!	#NULL!	#NULL!	2.73265	2.92732	3.02624	3.05027	2.83862	2.79416	36.7018	39.6428	40.1671	41.2923	38.2294	38.8823
33	2	54.2164	1	0	0	0.3	-1.11	1.74	99	22.39	95	121	70	128	59	#NULL!	#NULL!	#NULL!	#NULL!	#NULL!	#NULL!	#NULL!	#NULL!	#NULL!	42.9268	43.1973	42.6114	42.5131	42.6736	44.9911
33	2	54.2164	2	0	0	0.04	-2.11	1.76	97	22.48	91	129	59	114	61	#NULL!	#NULL!	#NULL!	#NULL!	#NULL!	#NULL!	#NULL!	#NULL!	#NULL!	40.998	42.3443	43.5811	40.4378	41.0155	44.3429
34	1	44.2247	1	0	0	0.04	-2.36	1.83	#NULL!	23.42	#NULL!	#NULL!	#NULL!	#NULL!	#NULL!	#NULL!	#NULL!	#NULL!	#NULL!	#NULL!	#NULL!	#NULL!	#NULL!	#NULL!	42.1727	43.1429	44.1591	42.5106	41.8251	44.0768
34	1	44.2247	2	0	0	0.15	-3.45	1.58	#NULL!	23.57	#NULL!	#NULL!	#NULL!	#NULL!	#NULL!	#NULL!	#NULL!	#NULL!	#NULL!	#NULL!	#NULL!	#NULL!	#NULL!	#NULL!	42.6542	44.0366	45.4541	43.0582	43.8827	43.7513
35	2	57.8247	1	0	0	0	-1.21	2.73	96	23.85	93	113	81	126	52	#NULL!	#NULL!	#NULL!	#NULL!	#NULL!	#NULL!	#NULL!	#NULL!	#NULL!	44.2149	45.4025	45.1073	44.2376	46.0498	46.2152
35	2	57.8247	2	0	0	0.15	-1.46	3.6	97	23.81	90	113	72	120	57	#NULL!	#NULL!	#NULL!	#NULL!	#NULL!	#NULL!	#NULL!	#NULL!	#NULL!	41.5827	43.6469	44.3581	42.793	44.2825	43.154
36	2	64.9534	1	0	0	0	0	#NULL!	#NULL!	24.35	97	118	78	123	69	#NULL!	#NULL!	#NULL!	3.18694	3.33598	3.17294	3.58372	3.14962	3.43765	40.9318	42.8466	41.6426	44.4226	41.304	44.0171
36	2	64.9534	2	0	0	0.1	-3.4	1.58	#NULL!	24.35	94	116	72	122	65	#NULL!	#NULL!	#NULL!	3.44482	3.56281	3.26441	3.57472	3.91604	3.49606	43.2903	45.1193	44.2225	45.0172	46.1107	45.1266
37	2	64.0959	1	0	0	0.15	-1.32	1.48	99	22.79	94	103	76	131	65	#NULL!	#NULL!	#NULL!	#NULL!	#NULL!	#NULL!	#NULL!	#NULL!	#NULL!	41.7889	43.1954	43.2569	41.5292	44.583	43.4125
37	2	64.0959	2	0	0	0.04	-0.2	1.58	99	22.89	95	117	72	125	68	#NULL!	#NULL!	#NULL!	#NULL!	#NULL!	#NULL!	#NULL!	#NULL!	#NULL!	41.1435	42.352	39.8543	42.8102	44.0828	42.6608
38	2	57.6082	1	0	0	0.04	-3.2	2.39	96	23.67	87	123	57	118	51	#NULL!	#NULL!	#NULL!	#NULL!	#NULL!	#NULL!	#NULL!	#NULL!	#NULL!	40.8414	43.1642	43.849	41.9518	42.5653	44.2908
38	2	57.6082	2	0	0	0.04	-2.03	1.94	98	23.69	94	128	67	135	46	#NULL!	#NULL!	#NULL!	#NULL!	#NULL!	#NULL!	#NULL!	#NULL!	#NULL!	44.4494	46.9441	47.7084	44.5902	47.8317	47.6461
39	2	49.6548	1	0	0	0.1	-0.76	1.86	98	21.83	100	134	83	125	57	#NULL!	#NULL!	#NULL!	#NULL!	#NULL!	#NULL!	#NULL!	#NULL!	#NULL!	43.1691	43.8593	43.9927	42.1015	43.9773	45.3656
39	2	49.6548	2	0	0	0.1	-0.68	1.91	98	21.74	95	131	73	121	57	#NULL!	#NULL!	#NULL!	#NULL!	#NULL!	#NULL!	#NULL!	#NULL!	#NULL!	40.4782	41.8815	40.8677	40.2192	43.9711	42.4682
40	2	48.5836	1	0	0	0	-0.5	1.57	99	#NULL!	102	131	82	138	56	#NULL!	#NULL!	#NULL!	#NULL!	#NULL!	#NULL!	#NULL!	#NULL!	#NULL!	39.5465	41.9303	40.7793	41.6373	41.0645	44.24
41	2	65.3178	1	0	0	0	-1.72	2.55	97	22.47	94	113	67	119	77	#NULL!	#NULL!	#NULL!	#NULL!	#NULL!	#NULL!	#NULL!	#NULL!	#NULL!	41.2104	43.0782	39.4807	44.4078	42.5339	45.8905
41	2	65.3178	2	0	0	0	-0.19	1.18	100	22.33	95	124	66	117	74	#NULL!	#NULL!	#NULL!	#NULL!	#NULL!	#NULL!	#NULL!	#NULL!	#NULL!	44.1064	45.9612	43.0593	46.3147	46.9708	47.5
42	1	48.1205	1	0	0	0	-0.62	1	#NULL!	#NULL!	100	118	79	126	77	#NULL!	#NULL!	#NULL!	#NULL!	#NULL!	#NULL!	#NULL!	#NULL!	#NULL!	44.0299	45.9978	46.4193	44.1475	46.1023	47.3219
42	1	48.1205	2	0	0	0	-1.26	1.19	#NULL!	#NULL!	101	126	77	133	67	#NULL!	#NULL!	#NULL!	#NULL!	#NULL!	#NULL!	#NULL!	#NULL!	#NULL!	44.786	45.8127	45.2142	45.3712	45.5415	47.1238
43	1	58.1534	1	0	0	0	-1.83	2.15	#NULL!	23.1	93	105	65	128	75	#NULL!	#NULL!	#NULL!	#NULL!	#NULL!	#NULL!	#NULL!	#NULL!	#NULL!	41.2321	43.9255	45.309	43.185	42.0462	45.1619
43	1	58.1534	2	0	0	0	-1.4	1.88	#NULL!	22.91	99	154	62	107	72	#NULL!	#NULL!	#NULL!	#NULL!	#NULL!	#NULL!	#NULL!	#NULL!	#NULL!	42.2906	44.3383	41.7075	43.8996	45.3178	46.428
44	2	45.8603	1	0	0	0	-1.37	1.62	99	22.8	81	96	58	97	71	#NULL!	#NULL!	#NULL!	#NULL!	#NULL!	#NULL!	#NULL!	#NULL!	#NULL!	42.9539	45.2534	46.1186	43.0068	45.3975	46.4908
44	2	45.8603	2	0	0	0	-2.2	1.37	99	22.84	86	113	60	102	68	#NULL!	#NULL!	#NULL!	#NULL!	#NULL!	#NULL!	#NULL!	#NULL!	#NULL!	44.2011	46.201	46.4555	45.5513	45.353	47.4442
45	2	47.2164	1	0	0	0.3	-3.99	2.51	94	24.12	90	11	69	132	49	#NULL!	#NULL!	#NULL!	#NULL!	#NULL!	#NULL!	#NULL!	#NULL!	#NULL!	36.8541	40.2397	42.0452	37.481	40.4066	41.0259
45	2	47.2164	2	0	0	0.1	-7.25	5.73	88	24	93	125	72	122	54	#NULL!	#NULL!	#NULL!	#NULL!	#NULL!	#NULL!	#NULL!	#NULL!	#NULL!	38.6459	40.1777	39.537	38.0369	41.1453	41.9917
46	2	34	1	0	0	0	-1.42	1.69	100	26.63	107	137.5	64	145	83	#NULL!	#NULL!	#NULL!	#NULL!	#NULL!	#NULL!	#NULL!	#NULL!	#NULL!	43.47	44.7498	43.4092	44.2551	45.1552	46.1797
46	2	34	2	0	0	0.2	-0.83	1.27	100	25.9	110	153	75	139.5	71	#NULL!	#NULL!	#NULL!	#NULL!	#NULL!	#NULL!	#NULL!	#NULL!	#NULL!	44.1713	45.539	46.6062	45.2497	45.5823	44.7178
47	2	47.9562	1	0	0	0	0	#NULL!	#NULL!	24.93	117	137	105	156	72	#NULL!	#NULL!	#NULL!	#NULL!	#NULL!	#NULL!	#NULL!	#NULL!	#NULL!	43.9668	45.3357	44.1832	44.9061	45.0891	47.1643
47	2	47.9562	2	0	0	0.1	0	#NULL!	#NULL!	24.55	109	128	82	158.5	68	#NULL!	#NULL!	#NULL!	#NULL!	#NULL!	#NULL!	#NULL!	#NULL!	#NULL!	43.7935	44.4576	44.8805	41.3085	45.4144	46.2272
48	1	49.389	1	0	0	0.2	0	#NULL!	#NULL!	23.84	55	68.5	70	48.5	31	#NULL!	#NULL!	#NULL!	#NULL!	#NULL!	#NULL!	#NULL!	#NULL!	#NULL!	41.5417	42.3893	43.1507	42.5175	38.6562	45.2328
49	2	36.9178	1	0	0	0.3	-1.14	2.11	#NULL!	22.42	96	117.5	63	123	81	#NULL!	#NULL!	#NULL!	#NULL!	#NULL!	#NULL!	#NULL!	#NULL!	#NULL!	44.0672	45.7026	45.6116	45.0889	45.8918	46.2181
49	2	36.9178	2	0	0	0	-1.42	2.29	#NULL!	22.31	96	131	57	120.5	75	#NULL!	#NULL!	#NULL!	#NULL!	#NULL!	#NULL!	#NULL!	#NULL!	#NULL!	44.0544	45.2895	45.1986	44.2872	44.9507	46.7214
50	2	54.7589	1	0	0	0.4	-1.15	2.08	#NULL!	23.87	80	104	52	100.5	65	#NULL!	#NULL!	#NULL!	#NULL!	#NULL!	#NULL!	#NULL!	#NULL!	#NULL!	41.1331	44.104	43.3762	43.4194	44.1385	45.4818
50	2	54.7589	2	0	0	0	5.27	5.61	#NULL!	26.22	86	104.5	47	114	72	#NULL!	#NULL!	#NULL!	#NULL!	#NULL!	#NULL!	#NULL!	#NULL!	#NULL!	41.3795	42.7722	41.3008	41.0578	43.071	45.6593
51	1	66.6548	1	0	0	0.4	0	#NULL!	#NULL!	25.3	87	112.5	63	101.5	71	#NULL!	#NULL!	#NULL!	#NULL!	#NULL!	#NULL!	#NULL!	#NULL!	#NULL!	40.2685	42.1957	42.8964	39.6864	43.3917	42.8085
51	1	66.6548	2	0	0	0	0	#NULL!	#NULL!	25.2	86	103	72	113	54	#NULL!	#NULL!	#NULL!	#NULL!	#NULL!	#NULL!	#NULL!	#NULL!	#NULL!	40.4581	42.0254	41.3443	40.9942	43.0244	42.7386
52	2	66.0219	1	0	0	0	-0.43	2.27	#NULL!	22.37	88	113	71	108.5	61	#NULL!	#NULL!	#NULL!	#NULL!	#NULL!	#NULL!	#NULL!	#NULL!	#NULL!	35.2403	35.5263	37.4703	28.6252	38.0814	37.9282
52	2	66.0219	2	0	0	0	0.37	2.84	#NULL!	22.25	90	109	63	120.5	66	#NULL!	#NULL!	#NULL!	#NULL!	#NULL!	#NULL!	#NULL!	#NULL!	#NULL!	39.8318	42.3357	40.4391	41.0754	42.1751	45.6533
53	1	54.2658	1	0	0	0	-2.02	3.69	#NULL!	23.05	96	93	68	146	77	#NULL!	#NULL!	#NULL!	#NULL!	#NULL!	#NULL!	#NULL!	#NULL!	#NULL!	39.5101	42.4059	41.2692	41.1415	43.2566	43.9562
53	1	54.2658	2	0	0	0	-2.57	2.93	#NULL!	23.11	95	104	76	138	64	#NULL!	#NULL!	#NULL!	#NULL!	#NULL!	#NULL!	#NULL!	#NULL!	#NULL!	43.1356	45.7363	45.7194	45.6283	45.3209	46.2768
54	2	55.3507	1	0	0	0	0	#NULL!	#NULL!	23.14	104	150	72	125.5	69	#NULL!	#NULL!	#NULL!	#NULL!	#NULL!	#NULL!	#NULL!	#NULL!	#NULL!	42.8795	44.6005	43.2306	44.4999	45.9371	44.7345
54	2	55.3507	2	0	0	0.3	0	#NULL!	#NULL!	23.18	102	148	79	119.5	60	#NULL!	#NULL!	#NULL!	#NULL!	#NULL!	#NULL!	#NULL!	#NULL!	#NULL!	43.7479	45.4699	45.0911	45.2278	47.1587	44.4019
55	1	70	1	0	0	0	0.1	0	#NULL!	22.3	109	133	87	130	85	98.93	99.38	98.49	3.60949	3.71286	3.57612	3.75835	3.96285	3.55412	44.8703	46	46.2732	46.1534	47.6758	43.8975
56	2	50	1	0	0	0.1	1	1	#NULL!	21.6	101	130	85	128	76	94.3	94.01	94.2	3.80541	3.8787	3.75919	3.95887	3.7361	4.06066	44.6975	46.1023	46.4776	45.9079	44.7607	47.263
56	2	50	2	0	0	0.2	0.9	0.81	#NULL!	22.7	99	131	70	123	70	95	92.1	98.21	3.0997	3.29679	3.21999	3.37541	3.38013	3.21165	41.1624	44.668	44.8847	43.133	44.4674	46.187
57	2	70	1	0	0	0.1	0.75	0.24	#NULL!	21.5	100	126	87	129	68	94	93.8	95.3	3.5938	3.69723	3.62669	3.56227	3.70064	3.89933	44.4626	45.9729	45.6613	46.963	46.0558	45.2117
57	2	70	2	0	0	0	-0.23	0.53	#NULL!	21	101	131	66	129	68	96	97.1	95.4	3.39072	3.50076	3.38801	3.41147	3.59186	3.61169	43.0557	44.587	43.639	44.4217	44.6382	45.6492
58	1	68	1	0	0	0	-0.54	0.2	#NULL!	23.6	93	109	73	117	73	94.34	93.27	95.4	3.54854	3.5547	3.49872	3.55693	3.55591	3.60721	44.1473	45.0209	44.973	44.6443	44.0931	46.3733
59	2	67	1	0	0	0	0.3	0.1	#NULL!	22	101	130	85	128	76	94.3	94.01	94.2	3.7665	3.70208	3.61241	3.72161	3.72437	3.74994	44.7527	45.3339	45.2356	45.7957	44.768	45.5365
59	2	67	2	0	0	0.5	0.2	0	#NULL!	22.1	99	131	70	123	70	95	92.1	98.21	3.36249	3.43625	3.21326	3.53397	3.46535	3.53242	42.3684	43.63	43.6137	42.6448	43.4817	44.7797
60	2	65	1	0	0	0.2	0	0	#NULL!	23	103	128	76	134	78	94.21	95.1	93	3.2571	3.43142	3.25956	3.38609	3.38996	3.69007	41.5045	43.8744	43.0694	45.2765	42.6278	44.5238
60	2	65	2	0	0	0.1	-0.1	0	#NULL!	23.6	105	122	70	119	80	95	96	95.4	3.0884	3.25585	3.03893	3.25761	3.40673	3.32014	40.6194	42.1859	41.7014	40.8774	43.2469	42.9178
61	2	59	1	0	0	0	-0.2	0.13	#NULL!	20.5	105	122	70	119	80	95	96	95.4	3.23226	2.97748	3.03604	2.94782	2.8191	3.10697	42.187	41.5555	42.7814	42.5878	40.2313	40.6215
61	2	59	2	0	0	0	0.2	0	#NULL!	19.5	100	126	87	129	68	94	93.8	95.3	3.67493	3.7531	3.37283	3.64629	3.97545	4.01783	43.7087	45.2365	43.3757	44.259	45.923	47.3881
62	2	63	1	0	0	0	1.12	0.87	#NULL!	22.5	100	119	85	122	73	102.35	102.45	102.26	3.61009	3.67789	3.63189	3.70221	3.52052	3.85692	44.1603	45.5083	45.6394	46.5514	44.8628	44.9798
63	1	69	2	0	0	0	-0.63	0.3	#NULL!	24.6	104	121	65	134	78	97.65	96.43	98.32	3.3903	3.46796	3.303	3.40696	3.57665	3.58522	42.9853	44.0248	43.5303	43.1425	44.1291	45.2971
64	1	67	2	0	0	0	0.51	0.11	#NULL!	23.6	100	119	80	116	79	#NULL!	#NULL!	#NULL!	2.57863	2.82258	2.86331	2.88205	2.73382	2.81115	37.3709	40.5872	41.317	40.5251	40.2346	40.2722
65	1	79	1	0	0	0	0	0.1	#NULL!	20.5	#NULL!	#NULL!	#NULL!	#NULL!	#NULL!	#NULL!	#NULL!	#NULL!	3.45298	3.53062	3.3901	3.30523	3.5028	3.92435	42.5707	43.6977	44.0622	41.8269	43.5623	45.3395
65	1	79	2	0	0	0	-0.12	0.56	#NULL!	20.4	96	93	68	146	77	#NULL!	#NULL!	#NULL!	3.04664	3.10921	3.13466	3.35744	3.34068	2.60406	40.9207	42.4963	43.8269	42.9578	43.3021	39.8986
66	1	73	1	0	0	0	0.3	0	#NULL!	21.6	119	133	103	146	95	114.59	114.89	114.31	3.19533	3.4351	3.30483	3.41305	3.4448	3.57774	41.0636	43.4239	42.5238	43.5505	43.2785	44.3428
67	1	57	1	0	0	0.3	0	0.1	#NULL!	23.4	112	133	83	151	81	94.21	95.17	93.26	3.65902	3.74889	3.73962	3.96475	3.70789	3.58331	45.7685	46.4725	47.4551	47.6822	45.3422	45.4105
67	1	57	2	0	0	0.1	-0.5	0.1	#NULL!	24.1	115	148	71	160	80	95.77	96.33	95.23	3.79715	3.90791	3.87031	4.0657	3.85808	3.83756	45.5967	46.7139	46.9824	46.2882	46.8065	46.7787
68	1	67	2	0	0	0	-1.11	0.23	#NULL!	22.4	115	148	71	160	80	95.77	96.33	95.23	3.77283	3.76037	3.58365	3.82058	4.16219	3.47505	45.1842	45.8242	45.6567	46.0421	47.1255	44.4726
69	1	65	1	0	0	0.2	2.4	0.7	#NULL!	21.5	#NULL!	#NULL!	#NULL!	#NULL!	#NULL!	#NULL!	#NULL!	#NULL!	3.15005	3.57728	3.83382	3.39316	3.21595	3.86618	40.6659	44.3966	46.0126	43.5162	42.41	45.6474
69	1	65	2	0	0	0	3	2.6	#NULL!	21.8	#NULL!	#NULL!	#NULL!	#NULL!	#NULL!	#NULL!	#NULL!	#NULL!	3.46797	3.57797	3.76736	3.3603	3.70522	3.47901	42.9882	44.5075	45.6473	43.4629	44.2638	44.6559
70	1	65	1	0	0	0.4	0.5	0.4	#NULL!	21.3	115	148	71	160	80	95.77	96.33	95.23	3.58918	3.57633	3.73131	3.56933	3.37611	3.62856	43.8725	44.9045	45.7951	44.9308	43.1807	45.7113
70	1	65	2	0	0	0.4	0.1	0.2	#NULL!	21.1	101	122	84	124	73	85.55	96.28	94.82	3.39717	3.52471	3.45069	3.66588	3.66532	3.31696	42.5438	44.2497	44.6889	44.1936	44.9988	43.1173
71	1	74	1	0	0	0.3	-1.48	1.8	#NULL!	24.1	#NULL!	#NULL!	#NULL!	#NULL!	#NULL!	#NULL!	#NULL!	#NULL!	2.97229	3.17867	3.23824	3.19932	2.93315	3.34397	40.5292	43.3081	43.6029	44.0675	41.1389	44.4232
71	1	74	2	0	0	0.2	-1.93	2.11	#NULL!	24.6	#NULL!	#NULL!	#NULL!	#NULL!	#NULL!	#NULL!	#NULL!	#NULL!	2.66877	2.86456	2.56775	2.73425	3.31946	2.83678	37.6421	39.9287	38.7433	39.3812	41.4109	40.1793
72	1	65	1	0	0	0.2	0	#NULL!	#NULL!	#NULL!	101	122	84	124	73	85.55	96.28	94.82	3.44821	3.57525	3.34814	3.44953	3.71502	3.78832	42.2192	44.4975	42.5395	44.8797	45.4247	45.1462
73	1	40	1	0	0	0.2	0.87	0.5	#NULL!	22.5	116	134	104	150	98	101	102.45	99.76	3.61757	3.71233	3.91005	3.50088	3.61767	3.82072	44.0224	45.3111	46.0471	44.7342	44.0835	46.3798
74	1	66	1	0	0	0.1	0.74	0.4	#NULL!	24.1	112	133	93	147	88	94.21	95.17	93.26	3.82357	3.88672	3.89465	3.85771	3.90918	3.88533	45.3077	46.7526	46.6329	46.9856	47.1232	46.269
74	1	66	2	0	0	0.1	0.62	0.32	#NULL!	24.3	110	141	71	157	80	94.9	95.91	93.27	3.63968	3.6959	3.24783	3.83002	4.02413	3.68163	44.3273	45.6008	43.4126	46.8932	46.5593	45.5379
75	1	47	1	1	#NULL!	0.1	-13.17	#NULL!	#NULL!	23.05	66	48	50	118.5	59	105.5	93	118	2.29561	2.20865	1.2959	2.44899	2.18434	2.90537	31.5981	30.9681	20.37	36.91	29.1462	37.4458
76	1	18	2	1	#NULL!	0	-16.3	#NULL!	#NULL!	23.11	69	50	37	59	32	67	67	67	2.40963	2.43472	2.74023	1.43395	2.6524	2.91229	35.1228	35.0869	39.93	39.77	38.1025	22.5455
77	1	48	1	1	#NULL!	0.7	-2	#NULL!	#NULL!	23.14	52	43.5	21	51.5	35	75.5	72	79	2.7678	2.53086	2.17228	2.51793	2.71329	2.71996	37.333	35.2652	30.39	37.24	37.0185	36.4169
78	2	65	2	1	#NULL!	0.2	-10	#NULL!	#NULL!	23.18	69	90	110	80	46	64.5	58.5	70.5	2.54656	2.53859	2.60215	2.86777	3.1679	1.51653	35.3774	35.3127	37.08	39.47	41.2776	23.4265
80	1	68	1	1	#NULL!	0	-18.45	#NULL!	#NULL!	22.3	58	40.5	28	80	34	80	56	80	1.97988	1.9283	1.18663	2.61445	2.16684	1.74528	27.8503	28.2332	16.95	26.91	31.3872	37.6939
81	2	58	2	1	#NULL!	2	-31.51	#NULL!	#NULL!	21.6	45	66	60	125.5	34	52.75	47	58.5	1.8221	1.73711	1.39334	1.70848	1.7796	2.06704	27.0924	27.1533	23.6	26.97	26.2681	31.7754
82	2	57	1	1	#NULL!	2	-29.51	#NULL!	#NULL!	22.7	54	90.5	49	96	28	70.75	72.5	69	1.84366	1.76418	1.62373	1.40824	2.20951	1.81523	28.0305	27.923	26.3	27.86	33.918	23.6176
83	2	59	1	1	#NULL!	0.4	-9.5	#NULL!	#NULL!	24	70	68.5	44	63	41	64	61.5	66.5	1.94264	2.14516	2.59465	1.08881	2.17851	2.71867	28.2497	31.041	37.65	38.13	31.2039	17.1766
84	1	49	1	1	#NULL!	1	-21	#NULL!	#NULL!	24.5	81	55.5	57	70	65	101.25	65.5	137	2.56423	2.42865	2.15404	2.42057	2.37713	2.76285	35.1859	34.1974	30.21	37.09	33.7853	35.7081
85	1	60	1	1	#NULL!	0	-25	#NULL!	#NULL!	25	35	57	68	84	45	67.75	66.5	69	1.57433	1.33536	1.27725	1.14203	1.75144	1.1707	23.7641	21.7179	21.78	18.29	26.6571	20.1387
86	1	66	1	1	#NULL!	1	-15.72	#NULL!	#NULL!	22	64	37	56	74.5	36	74.75	75.5	74	1.91165	1.84282	1.14471	2.36229	1.48738	2.37688	27.5419	27.3447	17.85	34.19	23.7484	33.5908
87	1	51	1	1	#NULL!	0.4	-22.07	#NULL!	#NULL!	22.1	31	53.5	42	30	20	64.25	57	71.5	1.39432	1.26916	0.971498	1.40596	0.712137	1.98705	21.3614	20.827	16.8	31.22	12.9142	22.3687
88	2	45	1	1	#NULL!	0.3	-8.89	#NULL!	#NULL!	23	53	51.5	48	49	37	67.25	65.5	69	1.51369	1.44779	1.13306	1.54607	1.27118	1.84085	21.7199	21.0063	15.57	26.61	19.3894	22.4512
89	2	54	1	1	#NULL!	0.4	-23.14	#NULL!	#NULL!	23.6	95	78	44	61	29	59.75	59.5	60	3.65276	3.63639	3.56512	3.63044	3.52436	3.82565	44.5983	45.5674	44.97	45.89	45.468	45.9437
90	2	48	1	1	#NULL!	0.4	-18	#NULL!	#NULL!	20.5	63	70	104	60	70	68	66	70	2.15383	2.08392	1.75715	1.93213	1.89447	2.75195	28.9491	28.098	25.93	36.48	23.9018	26.0775
91	2	53	1	1	#NULL!	0	-9.37	#NULL!	#NULL!	19.5	69	23.5	31	63	35	64.5	63.5	65.5	2.37476	2.46576	1.705	2.25719	3.10929	2.79158	33.2298	34.6085	25.44	32.79	40.7254	39.482
92	1	61	1	1	#NULL!	2	-29.73	#NULL!	#NULL!	22.5	47	46.5	46	64.5	43	65.25	65.5	65	1.72874	1.37208	0.739028	0.883313	1.65017	2.21581	25.1981	20.9422	12.17	33.62	24.7112	13.2675
93	2	58	1	1	#NULL!	0.5	-21.84	#NULL!	#NULL!	24.6	79	56	46	54	40	92.25	97	87.5	2.73171	2.57789	2.8016	1.83891	3.42659	2.24447	36.0235	34.899	39.56	33.82	41.4684	24.7476
94	1	47	1	1	#NULL!	0.4	-10	#NULL!	#NULL!	23.6	51	55.5	29	61	40	#NULL!	#NULL!	#NULL!	2.25893	2.06436	1.716	2.25893	2.14059	2.14191	32.1787	31.088	29.19	31.45	32.8547	30.8499
95	1	43	2	1	#NULL!	0.5	-18	#NULL!	#NULL!	20.5	53	60	33	58.5	50	67.25	65.5	69	1.88563	2.13582	1.93878	2.03721	2.70954	1.85775	27.5362	30.8347	31.13	31.34	33.2017	27.6672
96	2	44	2	1	#NULL!	0.4	-29.59	#NULL!	#NULL!	20.4	52	50.5	61	101.5	50	79.25	78	80.5	2.42408	2.24821	1.91134	2.87682	2.50765	1.69703	33.2181	31.5441	27.87	37.24	35.5394	25.532
97	1	57	1	1	#NULL!	1	-4.8	#NULL!	#NULL!	21	69	88.5	48	87	138	82	73	91	2.00695	2.08141	2.06725	2.16553	2.0525	2.04035	29.1605	31.1231	29.82	29.37	30.2511	35.0544
98	2	63	2	1	#NULL!	1	-22	#NULL!	#NULL!	22	47	76.5	98	62.5	42	70.25	70.5	70	2.13823	1.98151	1.81925	1.91034	2.56883	1.62761	30.5986	28.6724	26.83	27.23	35.7324	24.8915
99	1	51	1	1	#NULL!	0.4	-32.84	#NULL!	#NULL!	23	46	55	96	66.5	50	#NULL!	65.5	#NULL!	2.09514	2.02119	1.33055	2.45527	1.92634	2.3726	29.0187	29.9748	21.21	32.41	30.8219	35.4544
100	1	59	2	1	#NULL!	0.3	-30.18	#NULL!	#NULL!	24	37	40	40	35	65	68.5	69.5	67.5	1.9411	1.77092	1.60886	1.93039	2.05001	1.49443	27.9688	25.9844	24.79	28.4	29.1431	21.6084
101	2	51	1	1	#NULL!	0.5	-9.57	#NULL!	#NULL!	19	63	62	43	70.5	138	73	58	88	2.24301	2.10331	1.54909	1.97121	2.44551	2.44742	32.1904	31.9428	26.88	33.96	35.6668	31.2732
102	2	56	2	1	#NULL!	0.5	-11.87	#NULL!	#NULL!	23	90	42	76	54.5	30	95	118	72	2.81342	2.84122	3.49831	3.55984	2.50603	1.80071	37.1535	37.4194	44.67	44.35	34.5618	26.1008
103	2	40	2	1	#NULL!	0.3	-18	#NULL!	#NULL!	20	90	58.5	41	60	48	67.25	68.5	66	2.9372	2.86212	2.7372	2.97454	2.89825	2.8385	40.5623	40.5338	41.27	40.13	40.65	40.0812
104	2	71	2	1	#NULL!	2	-30.19	#NULL!	#NULL!	21	42	62.5	28	92.5	47	77	71.5	82.5	1.23419	1.06944	0.947184	0.90181	1.62795	0.800799	18.6279	16.446	14.41	14.2	25.47	11.6992
105	1	56	2	1	#NULL!	0.4	-9.56	#NULL!	#NULL!	23	70	75.5	67	77.5	31	69.25	72	66.5	1.79991	1.68071	0.856461	2.10643	1.59334	2.16661	27.0677	26.4136	15.59	31.8	25.2231	33.0425
106	1	76	1	1	#NULL!	3	-17.73	#NULL!	#NULL!	23	46	42	34	51.5	42	58.75	24	93.5	1.2792	1.13932	0.904177	1.01185	1.0228	1.61847	19.4054	18.1477	15.19	24.01	16.8185	16.5689
75	1	47	2	2	#NULL!	0	0.64	#NULL!	#NULL!	23.05	101	125	95	115	70	108.25	109	107.5	3.46088	3.45846	3.78791	3.00057	3.67958	3.36579	43.2043	44.9331	46.29	43.27	45.9548	44.2143
76	1	18	1	2	#NULL!	0.4	2.38	#NULL!	#NULL!	23.11	108	136	87	133	77	121.5	123.5	119.5	3.70077	3.60632	3.20018	3.87817	3.55508	3.79186	45.0971	45.1917	43.94	46.66	44.4383	45.7321
77	1	48	2	2	#NULL!	0	1	#NULL!	#NULL!	23.14	95	127.5	64	128.5	70	118.5	117.5	119.5	2.74188	2.4596	2.1052	2.91085	2.2669	2.55546	37.0677	34.8155	30.6	38.59	34.2537	35.8127
78	2	65	1	2	#NULL!	0	3.69	#NULL!	#NULL!	23.18	98	149	66	126	58	96	96.5	95.5	3.40299	3.5183	3.42853	3.61025	3.61096	3.42344	43.2852	44.5319	44.31	44.68	45.1585	43.982
80	1	68	2	2	#NULL!	0	-0.92	#NULL!	#NULL!	22.3	101	123	77	125	78	105	101	109	3.88095	3.82323	3.8885	3.91132	3.67723	3.81586	47.2193	47.2025	46.62	47.55	47.8443	46.7867
81	2	58	1	2	#NULL!	0	0.8	#NULL!	#NULL!	21.6	115	121.5	75	131.5	51	93.25	93	93.5	3.42358	3.39871	3.73262	3.44138	3.59066	2.83019	42.9588	42.9287	45.11	38	44.4246	44.1867
82	2	57	2	2	#NULL!	0	-1.64	#NULL!	#NULL!	22.7	83	98	93	95	45	71	70.5	71.5	1.94037	1.91662	0.825523	2.22603	2.1282	2.48672	28.2801	28.2065	15.05	33.22	28.8894	35.6706
83	2	59	2	2	#NULL!	0	-2.64	#NULL!	#NULL!	24	106	131	89	136.5	69	110.75	124	97.5	3.48199	3.62999	3.96284	3.57918	3.42387	3.55405	42.365	43.9529	46.21	43.59	41.7796	44.2293
84	1	49	2	2	#NULL!	0.3	-1.06	#NULL!	#NULL!	25	89	169.5	80	151.5	86	127.5	126	129	3.35298	3.34948	3.16107	3.29422	3.67906	3.26357	41.6612	42.5215	41.06	42.82	44.8131	41.3946
85	1	60	2	2	#NULL!	0	-0.89	#NULL!	#NULL!	23.6	110	128.5	77	138.5	64	115.25	113	117.5	3.56433	3.49377	3.53597	3.35725	3.42496	3.65691	43.9231	44.4471	44.27	45.85	43.9264	43.739
86	1	66	2	2	#NULL!	0.1	3.15	#NULL!	#NULL!	22	102	83	80	136	57	114	112.5	115.5	3.20226	3.24871	2.96506	3.0868	3.41065	3.53233	41.4412	42.5859	41.1	41.86	43.1154	44.2643
87	1	51	2	2	#NULL!	0.2	0.46	#NULL!	#NULL!	22.1	122	144	74	153	94	104.25	99.5	109	3.78828	3.85501	3.69563	4.30893	3.83313	3.58237	44.855	46.2643	46.22	47.35	46.3576	45.1242
88	2	45	2	2	#NULL!	0.1	-1.97	#NULL!	#NULL!	23	116	133.5	98	147	77	108	107.5	108.5	2.81242	2.93963	2.81774	2.87748	3.04872	3.0146	38.6489	40.8989	41.02	40.57	40.6699	41.336
89	2	54	2	2	#NULL!	0	-3.6	#NULL!	#NULL!	23.6	114	133	95	152.5	61	118.25	112.5	124	3.64679	3.71445	3.44549	3.70968	3.94033	3.76231	44.1232	45.2958	44.97	45.45	45.5654	45.1967
90	2	48	2	2	#NULL!	0	-0.89	#NULL!	#NULL!	20.5	110	122	92	146	67	94.75	98	91.5	3.68206	3.74962	3.39128	3.75405	4.05113	3.80204	43.7052	44.9823	42.07	45.52	46.5962	45.7423
91	2	53	2	2	#NULL!	0	-6.94	#NULL!	#NULL!	19.5	113	77	57	102.5	72	109.25	106	112.5	3.51677	3.69883	3.64301	3.82557	3.84429	3.48243	43.0573	44.3827	45.68	43.14	45.2632	43.4476
92	1	61	2	2	#NULL!	0.5	-3.06	#NULL!	#NULL!	22.5	92	116	83	138.5	66	114.5	115.5	113.5	2.85247	2.73328	2.25065	2.92623	2.7575	2.99874	37.4952	37.1859	32.99	39.62	37.5473	38.5812
93	2	58	2	2	#NULL!	0.2	-0.4	#NULL!	#NULL!	24.6	107	131.5	58	136.5	70	116.5	119.5	113.5	3.29538	3.41222	3.18584	3.77356	3.25091	3.43856	41.3615	43.043	42.72	45.38	42.1034	41.9667
94	1	47	2	2	#NULL!	0.1	0	#NULL!	#NULL!	23.6	101	136	68	167.5	69	97.25	96	98.5	3.39385	3.39364	3.50396	3.39648	3.14613	3.52801	43.7612	43.5802	43.41	45.13	40.6734	45.0985
95	1	43	1	2	#NULL!	0	-5.23	#NULL!	#NULL!	20.4	107	98	57	110	48	115.5	113	118	3.82115	3.92163	3.79474	4.00073	4.01639	3.87465	46.1043	47.2762	47.05	47.33	47.7493	46.9717
97	1	57	2	2	#NULL!	0	-0.52	#NULL!	#NULL!	21.6	100	127	71	121	99	106.75	106	107.5	3.58334	3.63815	3.68629	3.66123	3.62951	3.57555	44.0013	45.3561	46.27	45.15	44.5086	45.4949
98	2	63	1	2	#NULL!	0	1	#NULL!	#NULL!	23	109	157.5	74	128	76	124	127	121	3.34769	3.37567	3.43729	3.14939	3.3267	3.5893	42.8387	44.2499	44.02	44.18	43.6821	45.1185
99	1	51	2	2	#NULL!	0	-8.01	#NULL!	#NULL!	24	93	118	111	142	54	126.5	127	126	1.94174	1.77475	1.58591	1.93875	2.09343	1.48092	27.9593	25.9838	24.61	28.3	29.4482	21.575
100	1	59	1	2	#NULL!	0	-2.54	#NULL!	#NULL!	25	100	115	63	110.5	83	125.5	122	129	3.47851	3.54767	3.50364	3.57781	3.55835	3.55086	43.1789	44.7657	44.24	44.63	44.5808	45.6123
101	2	51	2	2	#NULL!	0	4	#NULL!	#NULL!	20	78	118	65	136	73	90.75	82	99.5	3.63486	3.65458	3.3839	3.74962	3.77725	3.70755	43.8397	44.9497	43.94	44.91	46.0054	44.9436
102	2	56	1	2	#NULL!	0	-1.05	#NULL!	#NULL!	20	104	144.5	108	140	58	116.75	113	120.5	3.75204	3.75401	3.69166	3.58804	3.7963	3.94006	45.6845	46.5948	46.8	46.8	47.3183	45.4609
103	2	40	1	2	#NULL!	0.3	-1	#NULL!	#NULL!	19.5	109	132	81	120.5	80	114.75	118	111.5	3.69376	3.53626	3.39576	3.2394	3.65399	3.85587	45.9515	45.4181	45.42	46.87	45.1258	44.2624
104	2	71	1	2	#NULL!	0.1	-1.88	#NULL!	#NULL!	19	106	135	90	147.5	50	#NULL!	108	#NULL!	3.2192	3.28971	2.9409	3.34055	3.47773	3.39967	41.2609	42.3871	39.99	42.89	43.3441	43.3249
105	1	56	1	2	#NULL!	0	-1.99	#NULL!	#NULL!	19	110	127.5	74	117.5	50	112.75	117.5	108	2.88017	3.05115	3.19178	2.96638	2.92088	3.12554	39.677	41.9816	42.05	42.37	41.2245	42.276
106	1	76	2	2	#NULL!	0.2	-2.64	#NULL!	#NULL!	24	98	139	115	170	67	107.75	104	111.5	2.71855	2.74425	2.63616	2.55814	2.93027	2.85244	37.7075	38.9593	38.16	38.08	39.4187	40.183
905	1	47	2	2	#NULL!	0	1.05	#NULL!	#NULL!	20.5	77	122.5	81	122.5	72	110	109	111	2.6586	2.60244	2.35927	2.9465	2.66616	2.43784	37.277	37.8684	40.1835	37.6305	38.3134	35.3463
3	1	67.5	1	4	3	0.22	-31.48	2.19	2	22	18	25	11	24	15	#NULL!	#NULL!	#NULL!	1.13811	0.971296	0.684669	0.734501	0.680282	1.78573	17.2835	15.8687	11.4992	29.3026	10.9917	11.6814
3	1	67.5	2	4	3	0.15	-27.96	8.02	16	21	46	54	43	45	43	#NULL!	#NULL!	#NULL!	1.99435	1.84379	1.38176	1.64753	2.77211	1.57377	28.8345	26.8376	19.8784	25.1427	38.9857	23.3437
4	1	46.2	2	4	3	0.4	-31.79	5.12	7	23.68	55	67	47	59	46	#NULL!	#NULL!	#NULL!	1.99435	1.84379	1.38176	1.64753	2.77211	1.57377	28.8345	26.8376	19.8784	25.1427	38.9857	23.3437
4	1	46.2	1	4	3	0.22	-26.02	10.66	26	23.56	50	63	35	52	49	#NULL!	#NULL!	#NULL!	2.49757	2.31335	1.4169	2.35077	3.44457	2.04117	34.1505	32.1558	22.0724	33.288	43.0136	30.249
5	2	64.3671	2	4	3	#NULL!	-25.57	0.17	#NULL!	22.82	51	61	66	57	21	#NULL!	#NULL!	#NULL!	2.09609	2.12992	2.05537	1.66205	3.04731	1.75498	30.9586	31.2063	32.654	25.7527	40.0216	26.397
5	2	64.3671	1	4	2	0.1	-7.13	4.68	#NULL!	22.86	67	63	69	65	32	#NULL!	#NULL!	#NULL!	1.79045	1.93023	1.36532	1.67853	1.7149	2.96217	26.9242	29.1684	23.9862	38.5375	27.6983	26.4517
8	1	44.2	1	4	3	0.22	-13.64	11.56	69	24.71	58	59	75	60	38	#NULL!	#NULL!	#NULL!	2.40307	2.38326	2.0015	1.72012	2.40446	3.40695	33.5293	34.3589	31.673	43.1577	34.8726	27.7326
9	1	57.4	2	4	2	0	-6.85	5.37	81	24.75	57	63	51	69	47	#NULL!	#NULL!	#NULL!	2.9752	3.09919	2.81912	3.12695	3.75249	2.69818	39.4173	40.5921	37.2907	39.956	45.2581	39.8635
10	2	71.2	2	4	2	0.2	-7.58	7.21	79	22.9	79	108	66	84	58	#NULL!	#NULL!	#NULL!	2.91859	3.05162	2.91396	3.24097	3.48312	2.56842	39.3577	40.7928	40.8014	43.1099	44.9852	34.2746
11	1	64.8	1	4	3	0.3	-32.71	3.38	#NULL!	25.74	67	73	61	66	67	#NULL!	#NULL!	#NULL!	1.43455	1.47433	1.49151	1.75653	1.09714	1.55212	22.0531	23.8947	24.8078	23.8418	19.7666	27.1627
11	1	64.88	2	4	3	0.52	-20	#NULL!	#NULL!	25.51	70	80	72	65	62	#NULL!	#NULL!	#NULL!	2.14098	2.25647	2.19389	2.66166	2.38947	1.78087	30.7769	33.1328	36.7709	35.896	34.3025	25.5617
12	2	62.6	2	4	2	0.3	-7.05	5.99	89	22.88	68	96	63	62	52	#NULL!	#NULL!	#NULL!	2.56476	2.87365	2.60212	3.02526	3.4751	2.39212	34.3486	37.5936	36.3481	39.5358	43.0944	31.3961
13	1	55.3	1	4	3	0.4	-32.62	1.58	#NULL!	21	65	64	74	65	56	#NULL!	#NULL!	#NULL!	1.99435	1.84379	1.38176	1.64753	2.77211	1.57377	28.8345	26.8376	22.23	25.1427	38.9857	23.3437
13	1	55.3	2	4	3	0	-14.41	11.89	67	24.09	89	111	80	97	69	#NULL!	#NULL!	#NULL!	2.73416	2.86157	2.62431	2.75613	3.34389	2.72196	33.9053	33.2758	38.3054	35.8053	42.7873	16.2054
14	2	68.3	2	4	3	0.4	-13.87	14.38	60	23.16	81	153	61	47	64	#NULL!	#NULL!	#NULL!	2.4595	2.42954	2.66678	2.59675	3.4058	1.04885	33.9053	33.2758	38.3054	35.8053	42.7873	16.2054
14	2	68.3	1	4	2	0	-11.01	14.56	68	23.29	81	117	69	69	69	#NULL!	#NULL!	#NULL!	2.42938	2.50774	2.74706	1.78702	2.65404	2.84285	35.1104	37.0584	40.9325	41.0401	39.0698	27.191
15	2	64.5	1	4	3	0.7	-16.62	12.41	52	22.74	71	92	60	73	58	#NULL!	#NULL!	#NULL!	2.04739	2.25989	2.20495	1.39514	2.74838	2.69107	29.365	31.9454	33.3679	36.2323	36.6376	21.5436
17	1	64.6	1	4	2	0	-6.96	8.84	86	23.26	74	73	58	108	58	#NULL!	#NULL!	#NULL!	2.8897	3.07801	2.86692	3.14858	3.11209	3.18446	36.9573	39.5373	37.2937	40.0496	39.2028	41.6032
17	1	64.6	2	4	2	0	-8.8	10.05	80	23.28	84	99	64	115	59	#NULL!	#NULL!	#NULL!	3.09035	3.04909	2.42144	3.36981	3.22078	3.18433	39.312	40.4597	35.7402	42.3127	41.2276	42.5584
18	2	57.8	1	4	3	2	-9.13	10.16	79	23.59	72	98	62	77	51	#NULL!	#NULL!	#NULL!	2.50491	2.54468	2.63919	2.53544	2.16033	2.84375	35.0447	36.8233	37.7513	40.5449	32.4647	36.5324
18	2	57.8	2	4	3	0.3	-12.85	9.99	67	23.46	58	80	49	58	47	#NULL!	#NULL!	#NULL!	2.44032	2.49691	2.42699	2.03236	3.06262	2.46567	33.6705	35.4979	35.8357	29.7055	41.5876	34.863
19	1	64.3	2	4	3	0.15	-16.56	12.63	49	23.72	47	64	42	51	30	#NULL!	#NULL!	#NULL!	2.19959	2.31783	2.06021	2.44846	2.85021	1.91243	31.4645	32.7306	30.5203	34.5314	38.903	26.9677
20	1	63.8	1	4	2	0.1	-6.42	6.31	88	23.62	57	63	49	50	67	#NULL!	#NULL!	#NULL!	1.68043	1.69192	1.04488	1.114	1.87793	2.73089	26.0359	27.177	19.4244	38.9861	31.7193	18.5783
21	2	55.2	2	4	2	0.1	-6.56	6.15	86	24.18	51	64	49	49	40	#NULL!	#NULL!	#NULL!	2.23766	2.37373	1.88585	2.46257	2.95677	2.18973	31.9809	33.517	28.7917	35.2864	38.2153	31.7747
22	1	48.5	2	4	3	0	-10.87	10.91	74	22.89	61	58	79	67	42	#NULL!	#NULL!	#NULL!	2.61371	2.78465	2.26446	3.06939	3.38678	2.41796	34.2393	36.2275	31.6032	40.5881	41.0188	31.6997
23	2	42.9	2	4	3	0	-25.97	10.97	#NULL!	20	62	61	58	68	61	#NULL!	#NULL!	#NULL!	2.46177	2.53806	2.3869	2.15233	3.52066	2.09233	34.5573	35.8817	35.5973	31.4836	44.2783	32.1679
24	1	55.3	1	4	3	0.3	-26.52	10.58	30	22.75	60	73	64	58	47	#NULL!	#NULL!	#NULL!	1.39311	1.48297	0.810902	1.17026	1.40243	2.54829	21.3275	22.9292	13.5318	36.5506	22.1013	19.533
24	1	55.3	2	4	3	0.04	-29.93	8.35	17	22.75	64	71	68	67	50	#NULL!	#NULL!	#NULL!	1.90712	1.91195	1.18558	1.86465	2.86527	1.73228	28.1851	27.4817	17.9489	27.3475	38.4094	26.2209
25	2	65.7	2	4	2	0.4	-9.99	6.37	#NULL!	24	67	83	53	76	55	#NULL!	#NULL!	#NULL!	1.91648	2.16468	1.94584	2.07906	2.32812	2.30572	29.1176	33.1868	30.1447	33.1781	36.3272	33.0973
29	2	68.9	1	4	2	0.4	-6.48	7.91	#NULL!	23.19	58	61	48	70	53	#NULL!	#NULL!	#NULL!	2.13068	2.32259	1.68363	2.26654	2.5143	2.82588	29.2558	32.7736	24.3917	39.4985	34.3581	32.8462
30	1	68.4	1	4	2	0.4	-8.68	7.57	78	23.42	59	84	56	57	39	#NULL!	#NULL!	#NULL!	2.15104	2.21329	1.9323	2.24906	1.82006	2.85173	31.4528	32.848	31.9273	39.131	28.8251	31.5088
107	1	56	1	4	3	0	-15.9	12.5	#NULL!	20	60	73	58	59	48	65.81	69.22	62.39	2.15058	2.28842	2.02509	1.51346	2.56058	3.05455	29.1946	31.093	28.2576	21.7567	34.5172	39.8403
108	1	56	2	4	3	0.52	-13.37	14.81	#NULL!	22	85	88	94	69	84	83.01	96.65	68.9	1.42539	1.36567	1.267	1.17768	2.44253	0.575469	21.1029	20.5591	18.5519	20.1002	34.3953	9.1889
109	2	61	1	4	3	0.4	-18.38	12.16	#NULL!	24	74	83	82	74	58	77.19	84.16	70.23	1.95443	1.92867	1.77398	1.51927	1.82658	2.59485	28.892	30.055	27.8606	24.7641	31.3475	36.2477
109	2	61	2	4	3	0.4	-16.57	12.57	#NULL!	24.2	65	82	66	66	45	75.13	78.01	72.37	1.55551	1.61746	1.87225	1.78915	1.97551	0.83294	23.4897	25.0203	28.5007	29.0901	28.6001	13.8903
110	1	71	2	4	3	0.52	-16.25	14.34	#NULL!	21.1	93	111	74	104	82	85.29	89.89	80.7	2.44963	2.74473	2.55178	2.79364	2.96178	2.67173	33.3609	37.713	36.4417	36.7093	40.5302	37.171
111	2	55	2	4	3	0.4	-17.47	14.23	#NULL!	22.4	72	86	57	68	77	76.5	86.4	66.73	1.47983	1.55181	1.9191	0.389492	2.48006	1.41859	22.7052	24.8643	32.9823	7.07032	35.4043	24.0002
112	1	53	1	4	3	0	-27.79	9.84	#NULL!	23	49	52	45	52	48	60.2	63	57.18	2.36563	2.43147	2.11192	2.06258	2.69699	2.8544	32.0608	33.0328	27.9749	29.7202	36.3699	38.0664
112	1	53	2	4	3	0.4	-32	3.39	#NULL!	23.5	42	57	33	45	35	58	61	55.5	1.88822	1.89065	1.43884	1.98189	2.59795	1.5439	25.8663	25.798	20.6966	27.2888	33.278	21.9285
113	1	51	2	4	3	0.04	-15.65	12.45	#NULL!	24.3	57	67	41	62	57	71.24	68.92	73.56	1.74326	1.83397	1.4572	1.75185	2.84645	1.28038	24.8394	26.3772	21.0063	26.0381	39.095	19.3694
114	1	73	1	4	3	0.6	-19.87	9.8	#NULL!	25	66	78	69	67	49	63.24	63.45	63.05	1.78789	2.00771	1.96397	1.29563	2.62637	2.14487	27.632	29.8236	30.0888	21.1795	35.6709	32.3551
114	1	73	2	4	3	0.6	-17.65	10.6	#NULL!	24.6	79	105	58	89	65	79.17	83.33	75.03	1.78789	2.00771	1.96397	1.29563	2.62637	2.14487	27.632	29.8236	30.0888	21.1795	35.6709	32.3551
